# Supplementary material for: A Re-Appraisal of the Effect of Amplitude on the Stability of Interlimb Coordination Based on Tightened Normalization Procedures
Source: Brain Sci. 2020 Oct 13;10(10):724. doi: 10.3390/brainsci10100724 (PMC7601379; doi:10.3390/brainsci10100724)
Supplement: Supplementary file 1 [file brainsci-10-00724-s001.zip]

Archive with 1 entries (1 files):
- brainsci-902450-supplementary.xlsx
