# Supplementary material for: A Re-Appraisal of the Effect of Amplitude on the Stability of Interlimb Coordination Based on Tightened Normalization Procedures
Source: Brain Sci. 2020 Oct 13;10(10):724. doi: 10.3390/brainsci10100724 (PMC7601379; doi:10.3390/brainsci10100724)
Supplement: Supplementary file 1 [file brainsci-10-00724-s001.zip › brainsci-902450-supplementary.xlsx]

## Sheet: Blad1
Supplementary table 1. Performed amplitude values (in rad) in the free amplitude condition, for each participant for each pattern × frequency condition.
	in-phase								antiphase
frequency	0.75	1	1.25	1.5	1.75	2	2.25		0.75	1	1.25	1.5	1.75	2	2.25
pp 1	0.42	0.31	0.33	0.34	0.19	0.22	0.18		0.44	0.3	0.27	0.24	0.24	0.2	0.18
pp 2	0.26	0.25	0.25	0.19	0.2	0.18	0.17		0.23	0.15	0.15	0.14	0.12	0.13	0.11
pp 3	0.4	0.33	0.3	0.35	0.28	0.27	0.28		0.39	0.26	0.31	0.24	0.23	0.23	0.19
pp 4	0.54	0.6	0.43	0.41	0.32	0.31	0.33		0.58	0.47	0.36	0.35	0.37	0.3	0.3
pp 5	0.4	0.33	0.32	0.34	0.29	0.29	0.27		0.46	0.38	0.38	0.38	0.39	0.36	0.35
pp 6	0.61	0.46	0.39	0.37	0.3	0.27	0.25		0.57	0.46	0.36	0.33	0.31	0.27	0.25
Supplementary table 2. SDj values (in °) for each participant as averaged for each pattern × frequency × amplitude condition.
			in-phase								antiphase
frequency			0.75	1	1.25	1.5	1.75	2	2.25		0.75	1	1.25	1.5	1.75	2	2.25
amplitude
	0.1		6.3	6.1	8.7	7.8	6.3	5.7	6.7		8.2	7.3	8.8	6.5	7	8.8	10.4
pp 1	0.2		5.9	6.5	7.1	7.2	7	4.9	7.8		7.4	8	9.4	11.9	7.8	8.9	11.8
	0.3		7.3	7.9	4.6	7.8	7.3	6.2	4.4		16	9.5	11.2	11.9	12.9	8.9	10.1
	free		5.4	11	9.1	6.8	5.4	10.1	8.7		7	11.2	8.9	7.4	6.6	12	8.7
	0.1		8.7	7.1	10.2	7.1	6.2	7.9	7.5		8.6	10.9	11.1	8.1	6	10.8	13
pp 2	0.2		6.4	6.5	7	9.4	5.8	7.6	5.7		8.6	9.2	10.8	11.9	10.6	9.2	11.2
	0.3		8.7	6.5	5.6	7.5	8.2	7.7	6		19.4	10.7	5.8	8.3	11.4	10.3	11
	free		7	10.1	9.6	8.7	7.5	10.9	9.2		10.2	10.1	6.2	9.1	8.3	11.9	8.6
	0.1		6.1	4.5	6.4	5.5	4.7	5.3	7.9		8.8	8.1	7.2	7.5	9.3	7.8	7.9
pp 3	0.2		7.4	5.3	5.2	5.8	4.6	4.3	5.7		6.8	7.3	10.2	9.4	8.5	10.9	8.1
	0.3		7.8	5.5	4.3	4.9	7	5.4	5		9.6	9.3	14.8	17.3	10.8	12.3	16.1
	free		4.6	8.4	7.9	7.8	5.4	8.8	7.2		6.7	8	8.2	7.8	6.8	8.1	9.2
	0.1		6.3	6.2	8.7	6.9	5.6	7.4	6.4		7	7.6	8.9	9.6	7.7	8.6	9.7
pp 4	0.2		6.4	5.6	7.2	8.2	6.5	5.6	8.5		10.5	7.1	8.3	12.7	7.7	13.3	14.7
	0.3		9.3	6.7	7.4	6.5	8.7	6.8	7.8		8.4	12	10.4	26.3	11.9	12.3	10.8
	free		6.6	11.3	8.5	7	6.4	8.2	9.1		6.6	10	10.1	8	7	9.8	9.2
	0.1		6.2	6	8.6	7.7	7.8	4.8	8.1		6.3	7	8.8	8	7.7	9.1	7.1
pp 5	0.2		6.3	7.1	6.8	8.7	6.2	6.8	7.8		8.5	10.9	9.9	9.9	11.3	8.3	12.6
	0.3		7.2	6.3	6.9	6.2	6.2	5.5	4.7		13.3	12.9	9.9	9.4	14.3	12.5	10.6
	free		6	10.5	8.7	7.3	7	9.4	8.6		6.7	9.9	7	7.2	7.3	8.1	7
	0.1		5	4.5	6.6	5.4	4.5	4.6	6.4		6.8	6.6	7.4	6.4	8.2	7.3	8.1
pp 6	0.2		4.6	5.7	5.1	6.8	5.2	4.7	6.4		8.3	10	9	6.4	9	11.5	8.7
	0.3		5.1	5.2	5	4.9	5.5	5.1	4.3		10	9.8	10.4	7.7	13.7	10.7	12.4
	free		5	8.8	7.9	7.8	4.4	7.1	5.6		6.6	9.2	8.2	8.7	6.5	6.7	7.8
Supplementary table 3. Median values of λ for each participant for each pattern × frequency × amplitude condition.
		in-phase								antiphase
frequency		0.75	1	1.25	1.5	1.75	2	2.25		0.75	1	1.25	1.5	1.75	2	2.25
amplitude
	0.1	1.5	1.91	2.72	2.04	4.11	2.14	2.82		1.4	1.8	3.46	2.03	2.2	2.94	3.4
pp 1	0.2	2.42	3.88	1.92	2.9	2.48	4.98	5.39		3.66	3.79	1.82	1.78	1.06	0.78	2.54
	0.3	2.67	3.4	4.5	1.85	3.66	2.56	3.11		2.7	2.22	1.07	0.99	3.81	7.24	4.02
	free	1.25	1.04	1.64	1.44	1.42	1.83	1.27		1.04	6.04	4.8	4.46	1.83	1.01	3.1
	0.1	3.26	1.23	2.1	1.03	1.95	2.24	0.94		2.28	5.31	2.8	1.01	1.68	1.92	2.7
pp 2	0.2	1.28	1.6	1.06	1.28	1.81	3.18	1.51		2.87	1.5	2.07	1.17	1.21	1.69	0.77
	0.3	3.52	1.8	2.1	2.25	1.49	4.23	1.73		1.44	3.33	1.84	5.23	0.7	1.23	3.59
	free	1.21	11.57	4.2	1.15	2.12	3.47	1.6		1.62	1.44	2.55	2.62	5.28	3.59	5.86
	0.1	2.45	2.14	3.32	2.14	3.41	2.21	2.34		1.16	3.73	2.95	5.21	2.12	4.49	2.31
pp 3	0.2	3.16	0.84	3.35	4.75	2.99	3.32	1.75		2.04	1.67	0.47	2.05	1.79	1.91	1.21
	0.3	2.15	3.39	3.31	2.58	2.97	3.05	2.25		5.54	1.73	3.17	0.1	3.15	5.6	6.38
	free	1.6	1.6	2.73	2.87	1.83	2.57	1.58		1.75	1.5	2.53	7.14	2.21	1.87	3.42
	0.1	1.44	2.29	1.02	0.92	1.62	2.28	1.16		2.87	3	3.01	5.49	4.49	3.97	4.3
pp 4	0.2	2.28	3.02	1.9	2.51	2.39	2.22	3.37		2.8	2.52	5.89	2.21	2.37	2.39	1.74
	0.3	2.16	2.12	2.78	3.38	3.91	3.43	3.78		3.14	2.87	3.9	1.33	1.22	0.8	6.32
	free	2.76	1.87	1.79	2.85	2.16	3.06	1.67		1.96	1.56	1.24	2.73	2.97	1.84	3.39
	0.1	1.91	2.57	2.22	3.21	3.89	3.28	2.27		2.93	2.28	2.99	1.88	1.02	1.55	1.76
pp 5	0.2	1.99	1.87	1.39	1.75	2.41	3.59	2.35		1.79	2	2.1	2.61	2.28	1.48	3.83
	0.3	2.34	1.29	1.62	3.18	1.4	2.07	1.23		2.22	1.95	1.74	2.75	1.59	6.26	6.43
	free	1.79	1.5	6.56	1.14	2.91	1.98	2.49		3.2	1.28	3.53	2.64	2.14	3.42	2.13
	0.1	6.26	4.48	2.79	3.94	2.74	3.64	1.67		3.02	4.09	1.93	2.72	2.9	7.82	2.39
pp 6	0.2	2.65	2.13	4.57	2.74	3.95	7.63	3.94		2.46	0.96	3.98	0.82	2.98	4.87	2.26
	0.3	3.66	3.42	5.73	3.19	9.73	4.6	9.07		1.79	5.24	2.41	3.5	3.47	1.88	2.46
	free	2.22	1.82	1.18	1.6	2.04	1.65	2.1		3.46	2.29	2.82	2.92	3.06	2.91	1.45
